# Supplementary material for: Commentary: Sodium Glucose Cotransporter 2 Inhibitors Reduce the Risk of Heart Failure Hospitalization in Patients With Type 2 Diabetes Mellitus: A Systematic Review and Meta-Analysis of Randomized Controlled Trials
Source: Front Endocrinol (Lausanne). 2021 Mar 26;12:664502. doi: 10.3389/fendo.2021.664502 (PMC8033164; doi:10.3389/fendo.2021.664502)
Supplement: Supplementary Material 1 — Data extracted from included studies. [file Table_1.xlsx]

## Sheet: Data extracted
Study id	Study name	Participants	Intervention	Control	HHF			MACE			CVD			ACD			Number 1	Number 2
					HR	LOW	UPPER	HR	LOW	UPPER	HR	LOW	UPPER	HR	LOW	UPPER
1	EMPA-REG OUTCOME	T2D with HF	Empagliflozin	Placebo	0.75	0.48	1.19	NR	NR	NR	0.71	0.43	1.16	0.79	0.52	1.2	462	244
1	EMPA-REG OUTCOME	T2D without HF	Empagliflozin	Placebo	0.59	0.43	0.82	NR	NR	NR	0.6	0.47	0.77	0.66	0.51	0.81	4225	2089
2	CANVAS Program	T2D with HF	Canagliflozin	Placebo	0.51	0.33	0.78	0.8	0.61	1.05	0.72	0.51	1.02	0.7	0.51	0.96	803	658
2	CANVAS Program	T2D without HF	Canagliflozin	Placebo	0.79	0.57	1.09	0.87	0.76	1.01	0.95	0.76	1.2	0.93	0.78	1.11	4992	3689
3	DECLARE–TIMI 58	T2D with HF	Dapagliflozin	Placebo	0.73	0.55	0.96	1.01	0.81	1.27	1.01	0.73	1.39	0.87	0.68	1.12	852	872
3	DECLARE–TIMI 58	T2D without HF	Dapagliflozin	Placebo	0.73	0.58	0.92	0.92	0.82	1.02	0.97	0.78	1.2	0.94	0.82	1.07	7730	7706
4	CREDENCE	T2D with HF	Canagliflozin	Placebo	0.76	0.47	1.22	0.93	0.63	1.37	1.02	0.63	1.65	0.94	0.62	1.43	329	323
4	CREDENCE	T2D without HF	Canagliflozin	Placebo	0.54	0.39	0.75	0.76	0.62	0.93	0.7	0.52	0.94	0.79	0.62	1	1873	1876
5	VERTIS CV	T2D with HF	Ertugliflozin	Placebo	0.63	0.44	0.9	1.05	0.82	1.35	NR	NR	NR	NR	NR	NR	1286	672
5	VERTIS CV	T2D without HF	Ertugliflozin	Placebo	0.79	0.54	1.15	0.95	0.81	1.11	NR	NR	NR	NR	NR	NR	4213	2075
6	Kosiborod 2017	T2D with HF	Dapagliflozin	Placebo	0.14	0.02	1.15	0.87	0.3	2.53	NR	NR	NR	NR	NR	NR	171	149
6	Kosiborod 2017	T2D without HF	Dapagliflozin	Placebo	NR	NR	NR	NR	NR	NR	NR	NR	NR	NR	NR	NR	0	0
7	DAPA-HF	T2D with HF	Dapagliflozin	Placebo	NR	NR	NR	NR	NR	NR	NR	NR	NR	NR	NR	NR	1075	1064
7	DAPA-HF	T2D without HF	Dapagliflozin	Placebo	NR	NR	NR	NR	NR	NR	NR	NR	NR	NR	NR	NR	0	0
8	EMPEROR-Reduced	T2D with HF	Empagliflozin	Placebo	0.65	0.5	0.85	NR	NR	NR	0.92	0.71	1.2	NR	NR	NR	927	929
8	EMPEROR-Reduced	T2D without HF	Empagliflozin	Placebo	NR	NR	NR	NR	NR	NR	NR	NR	NR	NR	NR	NR	0	0
9	SOLOIST-WHF	T2D with HF	Sotagliflozin	Placebo	0.64	0.49	0.83	NR	NR	NR	0.84	0.58	1.22	0.82	0.59	1.14	608	614
9	SOLOIST-WHF	T2D without HF	Sotagliflozin	Placebo	NR	NR	NR	NR	NR	NR	NR	NR	NR	NR	NR	NR	0	0
T2D: type 2 diabetes. HF: heart failure. HHF: hospitalization for heart failure. MACE: major adverse cardiovascular events. CVD: cardiovascular death. ACD: all-cause death. HR: hazard ratio of active drug versus placebo. LOW: the low limit of 95% confidence interval (CI) of HR. UPPER: the upper limit of 95% CI of HR. NR: Not reported in original studies. Number 1: The number of patients in the in…
